# Supplementary material for: Effects of Supplementing Stevia rebaudiana Bertoni Extract in the Diet of Yellow-Feathered Broilers on Meat Quality
Source: Animals (Basel). 2026 Mar 27;16(7):1026. doi: 10.3390/ani16071026 (PMC13072137; doi:10.3390/ani16071026)
Supplement: Supplementary file 1 [file animals-16-01026-s001.zip]

Archive with 1 entries (1 files):
- animals-4167681-supplementary.pdf
